# Supplementary material for: Contractile and Tensile Measurement of Molecular Artificial Muscles for Biohybrid Robotics
Source: Cyborg Bionic Syst. 2024 May 8;5:0106. doi: 10.34133/cbsystems.0106 (PMC11077706; doi:10.34133/cbsystems.0106)
Supplement: Supplementary 1 — Figs. S1 and S2 Table S1 Movies S1 to S4 [file cbsystems.0106.f1.zip]

Archive with 5 entries (5 files):
- Movie S1.mp4
- Movie S2.mp4
- Movie S3.mp4
- Movie S4.mp4
- Supplementary_Materials.pdf
